# Supplementary material for: The Validation of Antibodies Suitable for Flow Cytometric Analysis and Immunopeptidomics of Peptide–MHC Complexes in the Outbred Swiss Albino Mouse Strain
Source: Methods Protoc. 2025 Apr 24;8(3):43. doi: 10.3390/mps8030043 (PMC12101307; doi:10.3390/mps8030043)
Supplement: Supplementary file 1 [file mps-08-00043-s001.zip]

Archive with 1 entries (1 files):
- mps-3522302-supplementary.pdf
